# Supplementary material for: Crocodylus porosus Gut Bacteria: A Possible Source of Novel Metabolites
Source: Molecules. 2021 Aug 18;26(16):4999. doi: 10.3390/molecules26164999 (PMC8398445; doi:10.3390/molecules26164999)
Supplement: Supplementary file 1 [file molecules-26-04999-s001.zip]

Archive with 1 entries (1 files):
- molecules-1310648-supplementary.pdf
